# Supplementary material for: Cystatin C as a Renal Biomarker in Infants with Congenital Anomalies of the Kidney and Urinary Tract (CAKUT): A Systematic Review
Source: Diagnostics (Basel). 2026 Apr 8;16(8):1115. doi: 10.3390/diagnostics16081115 (PMC13114961; doi:10.3390/diagnostics16081115)
Supplement: Supplementary file 1 [file diagnostics-16-01115-s001.zip]

Archive with 2 entries (2 files):
- PRISMA 2020 Checklist.docx
- Supplementary Table S1.docx
